# Supplementary material for: The prevalence of common skin infections in four districts in Timor-Leste: a cross sectional survey
Source: BMC Infect Dis. 2010 Mar 10;10:61. doi: 10.1186/1471-2334-10-61 (PMC2841184; doi:10.1186/1471-2334-10-61)
Supplement: Additional file 1 — Data set from Timor Skin Survey, September 2007. These are the data collected and analysed from the study and presented in the manuscript. [file 1471-2334-10-61-S1.XLS]

## Sheet: Table 1
Age Group in years	Cases (%)
	No infection identified	Fungal	Scabies	Pyoderma	Leprosy	Yaws
0 to 5 (n=100)	18 (18.0)	24 (24.0)	58 (58.0)	30 (30.3)	0 (0.0)	0 (0.0)		30 co-infections
6 to 10 (n=145)	60 (41.3)	44 (30.3)	38 (26.0)	18 (12.3)	1 (0.7)	3 (2.0)
11 to 15 (n=483)	223 (46.1)	195 (40.4)	71 (14.7)	34 (7.0)	5 (1.0)	3 (1.0)
16 to 20 (n=486)	254 (52.2)	175 (36.0)	50 (10.3)	22 (4.5)	11 (2.3)	0 (0.0)
21 to 30 (n=101)	40 (40.0)	49 (48.0)	11 (11.0)	4 (4.0)	4 (4.0)	0 (0.0)
31 to 50 (n=153)	52 (34.0)	77 (50.3)	27 (18.0)	3 (2.0)	6 (4.0)	0 (0.0)
over 50 (n=67)	27 (40.3)	29 (43.2)	11 (16.4)	1 (0.9)	2 (3.0)	0 (0.0)
Total	674 (44.0)	593 (39.0)	266 (17.0)	112 (7.0)	29 (2.0)	6 (0.4)

## Sheet: Table 2
Age Group in years	Cases (%)
	Scabies and pyoderma	Scabies and fungal	Scabies and leprosy	Pyoderma and leprosy	Pyoderma and fungal	Fungal and leprosy	>2 conditions*
0 to 5 (n=100)	19 (19.0)	5 (5.0)	0 (0.0)	0 (0.0)	4 (4.0)	0 (0.0)	2 (2.0)		30
6 to 10 (n=146)	11 (7.5)	6 (4.1)	0 (0.0)	0 (0.0)	2 (1.3)	0 (0.0)	0 (0.0)		19
11 to 15 (n=483)	21 (4.3)	15 (3.1)	0 (0.0)	1 (0.2)	6 (1.2)	2 (0.4)	3 (0.6)		48
16 to 20 (n=486)	4 (1.0)	9 (2.0)	3 (1.0)	0 (0.0)	7 (1.4)	0 (0.0)	3 (0.6)		26
21 to 30 (n=100)	0 (0.0)	2 (2.0)	0 (0.0)	0 (0.0)	3 (3.0)	2 (2.0)	0 (0.0)		7
31 to 50 (n=153)	0 (0.0)	8 (5.2)	0 (0.0)	0 (0.0)	0 (0.0)	2 (1.3)	2 (1.3)		12
over 50 (n=67)	0 (0.0)	1 (1.5)	0 (0.0)	0 (0.0)	0 (0.0)	1 (1.5)	1 (1.5)		3
Total	55 (3.5)	46 (3.0)	3 (0.2)	1 (0.06)	22 (1.4)	7 (0.4)	11 (1.0)
* these are excluded from other totals e.g., scabies and pyoderma or scabies and fungal infections etc
	674 (44.0)	593 (39.0)	266 (17.0)	112 (7.0)	29 (2.0)	6 (0.4)
				Female	Male
			scabies/pyoderma	31	28	-6
			scabies/fungal	32	23	-9
			scabies/leprosy	2	2	-3
			pyoderma/leprosy	2	1	-2
			pyoderma/fungal	25	5	-10
			fungal/leprosy	5	3	-2
				97	62

## Sheet: Age_sex_table
Age Group in years	Sex	No infection identified	Fungal	Scabies	Pyoderma	Leprosy	Yaws
		Cases (%)	Cases (%)	Cases (%)	Cases (%)	Cases (%)	Cases (%)
0 to 5	Male (n=61)	13 (21.3)	10 (16.4)	35 (57.3)	18 (29.5)	0 (0.0)	0 (0.0)
	Female (n=38)	4 (10.5)	14 (36.8)	17 (44.7)	12 (31.6)	0 (0.0)	0 (0.0)
	Total (n=99)a	17 (17.1)	24 (24.2)	52 (52.5)	30 (30.3)	0 (0.0)	0 (0.0)
6 to 10	Male (n=78)	34 (43.5)	31 (39.7)	12 (15.3)	7 (9.0)	0 (0.0)	3 (3.8)
	Female (n=68)	30 (44.1)	13 (19.1)	26 (38.2)	11 (16.1)	1 (1.5)	0 (0.0)
	Total (n=146)a	59 (40.4)	44 (30.1)	38 (26.0)	18 (12.3)	1 (0.7)	3 (2.0)
11 to 15	Male (n=248)	119 (48.0)	103 (41.5)	29 (11.7)	13 (5.2)	1 (0.4)	3 (1.2)
	Female (n=235)	107 (45.5)	92 (39.1)	42 (18.0)	21 (8.9)	3 (1.3)	1 (0.4)
	Total (n=483)a	218 (45.1)	195 (40.4)	71 (14.7)	34 (7.0)	4 (0.8)	4 (0.8)
16 to 20	Male (n=298)	147 (49.3)	119 (40.0)	25 (8.4)	10 (3.3)	8 (2.7)	2 (0.7)
	Female (n=189)	108 (57.1)	57 (30.1)	25 (13.2)	12 (6.3)	3 (1.6)	0 (0.0)
	Total (n=487)a	245 (50.3)	176 (36.1)	50 (10.3)	22 (4.5)	11 (2.3)	2 (22.2)
21 to25	Male (n=18)	5 (28.0)	12 (67.0)	0 (0.0)	1 (5.5)	0 (0.0)	0 (0.0)
	Female (n=21)	13 (62.0)	7 (33.3)	3 (14.2)	1 (4.8)	0 (0.0)	0 (0.0)
	Total (n=39)a	18 (46.2)	19 (48.7)	3 (7.7)	2 (5.1)	0 (0.0)	0 (0.0)
26 to 30	Male (n=24)	6 (25.0)	14 (58.3)	2 (8.3)	0 (0.0)	2 (8.3)	0 (0.0)
	Female (n=37)	16 (43.2)	15 (40.5)	6 (16.2)	2 (5.4)	2 (5.4)	0 (0.0)
	Total (n=61)a	22 (36.0)	29 (47.5)	8 (13.1)	2 (3.3)	4 (6.6)	0 (0.0)
31 to 35	Male (n=16)	4 (25.0)	12 (75.0)	0 (0.0)	0 (0.0)	0 (0.0)	0 (0.0)
	Female (n=13)	7 (54.0)	5 (38.5)	3 (23.0)	1 (7.7)	0 (0.0)	0 (0.0)
	Total (n=29)a	11 (38.0)	17 (58.6)	3 (10.3)	1 (3.4)	0 (0.0)	0 (0.0)
36 to 40	Male (n=33)	9 (27.2)	21 (63.6)	5 (15.1)	0 (0.0)	3 (9.0)	0 (0.0)
	Female (n=18)	8 (44.4)	7 (38.8)	3 (16.6)	1 (5.5)	0 (0.0)	0 (0.0)
	Total (n=51)a	15 (29.4)	28 (54.9)	8 (15.7)	1 (2.0)	3 (5.9)	0 (0.0)
41 to 45	Male (n=16)	5 (31.2)	10 (62.5)	1 (6.25)	0 (0.0)	0 (0.0)	0 (0.0)
	Female (n=18)	6 (33.3)	5 (28.0)	6 (33.3)	0 (0.0)	1 (5.5)	0 (0.0)
	Total (n=34)a	11 (32.4)	15 (44.1)	7 (20.6)	0 (0.0)	1 (2.9)	0 (0.0)
46 to 50	Male (n=23)	7 (30.4)	13 (56.5)	4 (17.4)	1 (4.3)	2 (8.7)	0 (0.0)
	Female (n=16)	7 (43.8)	6 (37.5)	5 (31.2)	0 (0.0)	0 (0.0)	0 (0.0)
	Total (n=39)a	14 (35.9)	19 (48.7)	9 (23.1)	1 (2.6)	2 (5.1)	0 (0.0)
over 50	Male (n=40)	17 (42.5)	19 (47.5)	5 (12.5)	1 (2.5)	2 (5.0)	0 (0.0)
	Female (n=27)	10 (37.0)	11 (41.0)	6 (22.2)	0 (0.0)	0 (0.0)	0 (0.0)
	Total (n=67)a	27 (29.9)	30 (44.8)	11 (16.4)	1 (0.9)	2 (3.0)	0 (0.0)
Total		646 (42.0)	597 (39.0)	266 (17.0)	112 (7.0)	29 (2.0)	9 (1.0)

## Sheet: Data_age_sex
Age Group	Female	Male
0 to 5	38	61	99
6 to 10	68	78	146
11 to 15	235	248	483
16 to 20	189	298	487
21 to 25	21	18	39
26 to 30	37	24	61
31 to 35	13	16	29
36 to 40	18	33	51
41 to 45	18	16	34
46 to 50	16	23	39
over 50	27	40	67
	680	855	1535

## Sheet: co-infections
Age Group in years	Sex	Scabies and pyoderma	Scabies and fungal	Scabies and leprosy	Pyoderma and leprosy	Pyoderma and fungal	Fungal and leprosy	>2 conditions*
		Cases (%)	Cases (%)	Cases (%)	Cases (%)	Cases (%)	Cases (%)	Cases (%)
0 to 5	Male (n=62)	13 (21.3)	1 (3.2)	0 (0.0)	0 (0.0)	0 (0.0)	0 (0.0)	1 (1.7)
	Female (n=38)	6 (16.0)	4 (10.5)	0 (0.0)	0 (0.0)	4 (10.5)	0 (0.0)	1 (2.7)
	Total (n=100)	19 (19.0)	5 (5.0)	0 (0.0)	0 (0.0)	4 (4.0)	0 (0.0)	2 (2.0)		30
6 to 10	Male (n=78)	4 (5.1)	2 (2.5)	0 (0.0)	0 (0.0)	0 (0.0)	0 (0.0)	0 (0.0)
	Female (n=68)	7 (10.2)	4 (6.0)	0 (0.0)	0 (0.0)	2 (3.0)	0 (0.0)	0 (0.0)
	Total (n=146)	11 (7.5)	6 (4.1)	0 (0.0)	0 (0.0)	2 (1.3)	0 (0.0)	0 (0.0)		19
11 to 15	Male (n=248)	10 (4.0)	7 (2.8)	0 (0.0)	0 (0.0)	0 (0.0)	0 (0.0)	0 (0.0)
	Female (n=235)	11 (5.0)	8 (3.4)	0 (0.0)	1 (0.4)	6 (2.5)	2 (1.0)	3 (1.2)
	Total (n=483)	21 (4.3)	15 (3.1)	0 (0.0)	1 (0.2)	6 (1.2)	2 (0.4)	3 (0.6)		48
16 to 20	Male (n=297)	2 (1.0)	5 (2.0)	1 (0.3)	0 (0.0)	2 (1.0)	0 (0.0)	1 (0.3)
	Female (n=189)	2 (1.0)	4 (2.1)	2 (1.0)	0 (0.0)	5 (3.0)	0 (0.0)	2 (1.0)
	Total (n=486)	4 (1.0)	9 (2.0)	3 (1.0)	0 (0.0)	7 (1.4)	0 (0.0)	3 (0.6)		26
21 to 30	Male (n=42)	0 (0.0)	0 (0.0)	0 (0.0)	0 (0.0)	0 (0.0)	0 (0.0)	0 (0.0)
	Female (n=58)	0 (0.0)	2 (3.4)	0 (0.0)	0 (0.0)	3 (5.1)	2 (3.4)	0 (0.0)
	Total (n=100)	0 (0.0)	2 (2.0)	0 (0.0)	0 (0.0)	3 (3.0)	2 (2.0)	0 (0.0)		7
31 to 50	Male (n=88)	0 (0.0)	4 (4.5)	0 (0.0)	0 (0.0)	0 (0.0)	2 (2.2)	1 (1.1)		7
	Female (n=65)	0 (0.0)	4 (6.1)	0 (0.0)	0 (0.0)	0 (0.0)	0 (0.0)	1 (1.5)		5
	Total (n=153)	0 (0.0)	8 (5.2)	0 (0.0)	0 (0.0)	0 (0.0)	2 (1.3)	2 (1.3)		12
over 50	Male (n=40)	0 (0.0)	1 (2.5)	0 (0.0)	0 (0.0)	0 (0.0)	1 (2.5)	1 (2.5)
	Female (n=27)	0 (0.0)	0 (0.0)	0 (0.0)	0 (0.0)	0 (0.0)	0 (0.0)	0 (0.0)
	Total (n=67)	0 (0.0)	1 (1.5)	0 (0.0)	0 (0.0)	0 (0.0)	1 (1.5)	1 (1.5)		3
Total		55 (3.5)	46 (3.0)	3 (0.2)	1 (0.06)	22 (1.4)	7 (0.4)	11 (1.0)
	* these are excluded from other totals e.g., scabies and pyoderma or scabies and fungal infections etc
		674 (44.0)	593 (39.0)	266 (17.0)	112 (7.0)	29 (2.0)	6 (0.4)
					Female	Male
				scabies/pyoderma	31	28	-6
				scabies/fungal	32	23	-9
				scabies/leprosy	2	2	-3
				pyoderma/leprosy	2	1	-2
				pyoderma/fungal	25	5	-10
				fungal/leprosy	5	3	-2
					97	62

## Sheet: Age-Sex_condensed
Age Group in years	Sex	No infection identified	Fungal	Scabies	Pyoderma	Leprosy	Yaws
		Cases (%)	Cases (%)	Cases (%)	Cases (%)	Cases (%)	Cases (%)
0 to 5	Male (n=62)	14 (22.5)	10 (16.1)	35 (56.4)	18 (29.0)	0 (0.0)	0 (0.0)
	Female (n=38)	4 (10.5)	14 (36.8)	23 (60.5)	12 (31.6)	0 (0.0)	0 (0.0)
	Total (n=100)	18 (18.0)	24 (24.0)	58 (58.0)	30 (30.3)	0 (0.0)	0 (0.0)		30 co-infections
6 to 10	Male (n=77)	30 (43.0)	31 (40.2)	12 (15.5)	7 (9.0)	0 (0.0)	3 (4.0)
	Female (n=68)	30 (44.1)	13 (19.1)	26 (38.2)	11 (16.1)	1 (1.5)	0 (0.0)		19 co-infectios
	Total (n=145)	60 (41.3)	44 (30.3)	38 (26.0)	18 (12.3)	1 (0.7)	3 (2.0)
11 to 15	Male (n=248)	116 (48.0)	103 (41.5)	29 (11.7)	13 (5.2)	1 (0.4)	3 (1.2)
	Female (n=235)	107 (45.5)	92 (39.1)	42 (18.0)	21 (8.9)	4 (1.3)	0 (0.0)
	Total (n=483)	223 (46.1)	195 (40.4)	71 (14.7)	34 (7.0)	5 (1.0)	3 (1.0)
16 to 20	Male (n=297)	147 (49.4)	118 (40.0)	25 (8.4)	10 (3.3)	8 (2.7)	0 (0.0)
	Female (n=189)	107 (56.6)	57 (30.1)	25 (13.2)	12 (6.3)	3 (1.6)	0 (0.0)
	Total (n=486)	254 (52.2)	175 (36.0)	50 (10.3)	22 (4.5)	11 (2.3)	0 (0.0)
21 to 30	Male (n=43)	11 (25.6)	27 (63.0)	2 (4.7)	1 (5.5)	2 (4.8)	0 (0.0)
	Female (n=58)	29 (50.0)	22 (38.0)	9 (15.5)	3 (5.1)	2 (3.4)	0 (0.0)
	Total (n=101)	40 (40.0)	49 (48.0)	11 (11.0)	4 (4.0)	4 (4.0)	0 (0.0)
31 to 50	Male (n=88)	24 (27.2)	55 (62.5)	10 (11.3)	1 (1.1)	5 (6.0)	0 (0.0)
	Female (n=65)	28 (43.0)	22 (34.0)	17 (26.1)	2 (3.0)	1 (2.0)	0 (0.0)
	Total (n=153)	52 (34.0)	77 (50.3)	27 (18.0)	3 (2.0)	6 (4.0)	0 (0.0)
over 50	Male (n=40)	17 (42.5)	18 (45.0)	5 (12.5)	1 (2.5)	2 (5.0)	0 (0.0)
	Female (n=27)	10 (37.0)	11 (41.0)	6 (22.2)	0 (0.0)	0 (0.0)	0 (0.0)
	Total (n=67)	27 (40.3)	29 (43.2)	11 (16.4)	1 (0.9)	2 (3.0)	0 (0.0)
Total		674 (44.0)	593 (39.0)	266 (17.0)	112 (7.0)	29 (2.0)	6 (0.4)

## Sheet: Data_infections
	Infection identified	Female (n=768)	Female (n=768)	Male (n=920)	Male (n=920)	Total	original total	Proportion
	No infection	315	41.1227	359	39.4072	674	646	30.6
	Fungal	231	30.1567	362	39.7366	593	597
	Scabies	148	19.3211	118	12.9528	266	266	17.3
	Pyoderma	61	7.96345	51	5.59824	112	112	7.3
	Leprosy	11	1.43603	18	1.97585	29	29	1.9
	Yaws	0	0	3	0.329308	3	9	0.2
	total	766		911		1003	1013
	Only one infection	451		552				58.9
	Two or more infections	86		59		145	145	7.7
						858						Female	Male
											scabies/pyoderma	31	28
											scabies/fungal	32	23
											scabies/leprosy	2	2
											pyoderma/leprosy	2	1
											pyoderma/fungal	25	5
											fungal/leprosy	5	3
												97	62	159
